# Supplementary material for: Synthesis of New Phenothiazine/3-cyanoquinoline and Phenothiazine/3-aminothieno[2,3-b]pyridine(-quinoline) Heterodimers
Source: Int J Mol Sci. 2025 Oct 8;26(19):9798. doi: 10.3390/ijms26199798 (PMC12524799; doi:10.3390/ijms26199798)
Supplement: Supplementary file 1 [file ijms-26-09798-s001.zip]

Archive with 1 entries (1 files):
- ijms-3903977-supplementary.pdf
